# Supplementary material for: Federated causal inference based on real-world observational data sources: application to a SARS-CoV-2 vaccine effectiveness assessment
Source: BMC Med Res Methodol. 2023 Oct 23;23:248. doi: 10.1186/s12874-023-02068-3 (PMC10594731; doi:10.1186/s12874-023-02068-3)
Supplement: Supplementary file 1 — Additional file 1. [file 12874_2023_2068_MOESM1_ESM.xlsx]

## Sheet: model_metadata
PROJECT	(complete)
PROJECT URL	(complete)
DOCUMENT	(complete)
VERSION (SEM)	0.0.1
AUTHORS	(complete)
CONTRIBUTORS	(complete)
DESCRIPTION	(complete)
	CONVENTIONS
1	Entity' is roughly equivalent to a table in a tidy data format, thus all variables registering information at individual level will be refered at the 'person' entity
2	All nodes present in the DAG should be operationalized in the data model irrespective if they are included in the adjustment set
3	Variable labeling must be consistent and follow a pre-specified convention whichever it might be (e.g., Snake Case, Camel Case). Naming convention must not hinder the analysis, and therefore there variables should not start with reserved characters or numbers
4	Variable labeling must include information on variable type for easier identification while interactively exploring the data. A useful convention is 'cd' for categorical variables, 'nm' for numerical variables, 'bl' for binary/logical variables, 'dt' for date variables, and 'id' for the primary (and secondary) key of the entity.
5	Variable encoding must be explicitly declared (when an encoding is used/preferred/required)
6	Variable format can be expressed differently depending on the data types enabled in each scripting language but it usually can be defined as 'integer', 'double' or 'float' if it is a number, 'string' or 'character' if it is an alphanumeric, 'logical' or 'binary' if it is TRUE or FALSE and 'date' or 'timestamp' if it is a date
7	Requirement level ('requirement_level') refers to the need to maintain the variable within the data model but does not mean that all registries should be completed (some missing data is still allowed) for the required variables although missingness will likely impact in the model performance
8	Possible data source(s) and comments are out of the scope of the variable description and are there to offer additional information to facilitate the ETL and management of the data at origin
VERSION (SEM)	CHANGE LOG
0.0.1	First iteration of the common data model specification. Entity and node description only based on the DAG from the causal model

## Sheet: cohort_definition
cohort_name
(complete)
cohort_description
(complete)
inclusion_criteria
(complete)
exclusion_criteria
(complete)
study_period
(complete)

## Sheet: model_description_individual_le
Model entity	DAG	Variables	Variables information
entity	nodes	variable label	variable description (concept)	encoding	variable format	variable type	units	requirement level	variable validation rules	transformations at origin	variable property	possible data source(s)	comments
person	(node in the DAG corresponding to the exposure)	(variable(s) corresponding to the exposure)	(complete)	(complete)	(complete)	(complete)	(complete)	(complete)	(complete)	(complete)	(complete)	(complete)	(complete)
person	(node in the DAG corresponding to the outcome)	(variable(s) corresponding to the exposure)	(complete)	(complete)	(complete)	(complete)	(complete)	(complete)	(complete)	(complete)	(complete)	(complete)	(complete)
person	(node(s) in the DAG corresponding to the minimal sufficient adjustment set)	(variable(s) corresponding to the miniman sufficient adjustment set)	(complete)	(complete)	(complete)	(complete)	(complete)	(complete)	(complete)	(complete)	(complete)	(complete)	(complete)

## Sheet: model_description_area_level
Model entity	DAG	Variables	Variables information
entity	nodes	variable label	variable description (concept)	encoding	variable format	variable type	units	requirement level	variable validation rules	transformations at origin	variable characteristic	possible data source(s)	observations
area	Residence area	residence_area_cd	(complete)	(complete)	(complete)	(complete)	(complete)	(complete)	(complete)	(complete)	(complete)	(complete)	(complete)

## Sheet: variable label (def)
entity_name	entity_description	entity_definition
(complete)	(complete)	(complete)
entity_definition	description	other_specifications	observations
(complete)	(complete)	(complete)	(complete)
classification_system (optional, when specifying crosswalks)	code (optional, when specifying crosswalks)	code_clean (optional, when specifying crosswalks)	description (optional, when specifying crosswalks)	source (optional, when specifying crosswalks)
(complete)	(complete)	(complete)	(complete)	(complete)
